# Supplementary material for: Using Electroporation to Improve and Accelerate Zebrafish Embryo Toxicity Testing
Source: Micromachines (Basel). 2023 Dec 26;15(1):49. doi: 10.3390/mi15010049 (PMC10819337; doi:10.3390/mi15010049)
Supplement: Supplementary file 1 [file micromachines-15-00049-s001.zip]

Archive with 1 entries (1 files):
- micromachines-2755404-supplementary.pdf
